# Supplementary material for: Comparison of longitudinal PSQI and actigraphy-assessed sleep from pregnancy to postpartum
Source: PLoS One. 2025 Jun 18;20(6):e0323489. doi: 10.1371/journal.pone.0323489 (PMC12176231; doi:10.1371/journal.pone.0323489)
Supplement: S1 Data — (CSV) [file pone.0323489.s001.csv]

id	time	numvaliddays	PSQI	IBh	psq4	psq2	pctsleep	TIB	TIBh	slptimeh	waso	latency	eff
4152	1	7	3	8	8	5	100	519.1428571	8.652380943	7.740476131	54.71428571	19	89.35791941
4146	1	7	9	9.5	6.5	30	68.42105263	554	9.233333588	7.721428394	90.71428571	6.428571429	83.83165891
4162	1	7	12	8.5	6	40	70.58823529	521.4285714	8.690476418	6.261904716	145.7142857	4	71.86124039
4160	1	6	2	8.666666667	9	7	100	447.6666667	7.461111069	5.99444437	88	3.5	80.42505452
4137	1	7	5	6.25	6	15	96	337.625	5.627083302	4.631249905	59.75	4.75	83.05233659
4155	1	6	10	9.25	5	1	54.05405405	498	8.300000191	6.230555534	124.1666667	3.666666667	74.65648142
4139	1	7	10	10.5	8	60	76.19047619	576.4285714	9.607142448	8.321428299	77.14285714	7.714285714	86.67119763
4158	1	5	9	9	6	60	66.66666667	493.8	8.229999542	6.346666813	113	8.6	77.41404332
4126	1	4	12	3.5	2.5	30	71.42857143	471.75	7.862500191	6.699999809	69.75	7	85.15943119
4196	1	7	8	9.75	7	10	71.79487179	541.2857143	9.021428108	8.004761696	61	7.285714286	88.70897553
4173	1	7	8	9	7	15	77.77777778	468.1428571	7.802381039	5.971428394	109.8571429	21.42857143	76.67742664
4184	1	7	11	8.75	4	5	45.71428571	471.1428571	7.852380753	7.152380943	42	0.714285714	91.48877937
4170	1	7	4	9.5	8	15	84.21052632	546.5714286	9.109523773	8.154762268	57.28571429	12.28571429	89.60730234
4121	1	7	7	7.5	5.5	5	73.33333333	493.1428571	8.219047546	6.5	103.1428571	4.714285714	79.12736902
4136	1	7	3	8.5	7.5	15	88.23529412	499.5714286	8.326190948	7.590476036	44.14285714	7.571428571	91.26833371
4190	1	6	10	8.75	6.5	60	74.28571429	523.5	8.725000381	7.616666794	66.5	24	87.38880593
4141	1	7	7	8	6	15	75	484.8571429	8.080952644	7.676190376	24.28571429	2.857142857	95.23462073
4156	1	3	2	8.5	9	30	100	634.6666667	10.57777786	9.472222328	66.33333333	7.666666667	89.50328707
4127	1	7	3	8.25	7.5	15	90.90909091	473.1428571	7.885714054	6.633333206	75.14285714	5.714285714	84.07796553
4192	1	6	5	10	8	20	80	607.1666667	10.11944485	8.472222328	98.83333333	15.83333333	83.76778951
4181	1	5	9	7.333333333	7	20	95.45454545	488.4	8.140000343	7.203333378	56.2	3	88.30686179
4166	1	7	3	9	8	15	88.88888889	537.2857143	8.954761505	7.683333397	76.28571429	10.14285714	85.80776294
4189	1	3	8	6.833333333	6.5	45	95.12195122	594.6666667	9.911110878	7.955555439	117.3333333	23.33333333	80.29208448
4174	1	3	8	7.75	6.5	15	83.87096774	428.6666667	7.144444466	5.983333111	69.66666667	0.333333333	83.76220527
4188	1	7	5	8.75	8	17	91.42857143	517.7142857	8.62857151	7.302381039	79.57142857	0.857142857	84.64767687
4134	1	7	13	10	7	60	70	533.4285714	8.890476227	8.104762077	47.14285714	3.571428571	91.17779493
4123	1	7	8	6.5	5	5	76.92307692	432	7.199999809	6.373809338	49.57142857	3.714285714	88.46720563
4119	1	7	7	8.5	6.5	15	76.47058824	564.5714286	9.409523964	8.276190758	68	23.14285714	88.05298227
4165	1	7	6	8.5	7	10	82.35294118	514.2857143	8.571428299	7.79285717	46.71428571	2.142857143	91.01887482
4109	1	7	4	9	8	30	88.88888889	536.1428571	8.935714722	7.595238209	80.42857143	6.857142857	85.04520056
4151	1	7	5	7.5	6.5	30	86.66666667	513.1428571	8.552380562	7.783333302	46.14285714	8.714285714	91.00731914
4175	1	7	9	9	6.75	37.5	75	529.8571429	8.830952644	6.861904621	118.1428571	19	77.75358727
4176	1	7	8	10	6	20	60	555.1428571	9.252381325	8.088095665	69.85714286	9.714285714	87.61413532
4194	1	6	14	11	5.5	25	50	590.6666667	9.844444275	8.777777672	64	10.66666667	89.25776423
4169	1	7	8	6.5	5	15	76.92307692	434.1428571	7.235714436	6.37142849	51.85714286	4.857142857	87.97297496
4182	1	7	3	9.5	8	5	84.21052632	480.7142857	8.011904716	7.41785717	35.64285714	11.46428571	92.71803564
4154	1	7	9	8.5	6.5	20	76.47058824	526	8.766666412	7.604762077	69.71428571	6.142857143	86.72175616
4185	1	7	5	8.5	7	10	82.35294118	502.2857143	8.37142849	7.680952549	41.42857143	21.85714286	91.69281268
4168	1	7	3	9	8	2	88.88888889	536.2857143	8.938095093	7.642857075	77.71428571	10.57142857	85.74404287
4149	1	7	8	7.5	6	5	80	394.1428571	6.569047451	6.109523773	27.57142857	1.857142857	93.01999022
4187	1	7	9	9	6	40	66.66666667	546.1428571	9.102380753	8.073809624	61.71428571	12.14285714	88.73236765
4132	1	7	8	8.25	6	20	72.72727273	430.4285714	7.173809528	6.58571434	35.28571429	2.714285714	91.79478865
4135	1	7	10	8	6	45	75	522.1428571	8.702381134	7.711904526	59.42857143	20.28571429	88.84952164
4124	1	7	4	8	6	10	75	482.7142857	8.045238495	7.154761791	53.42857143	8.571428571	88.93611569
4142	1	7	3	9	7.5	0	83.33333333	522.2857143	8.704761505	7.557142735	68.85714286	2.714285714	86.7714313
4115	1	7	9	10	7	15	70	562.7142857	9.37857151	7.688095093	101.4285714	4.571428571	82.05472471
4153	1	7	4	8.5	7.5	5	88.23529412	535.4285714	8.923809052	8.276190758	38.85714286	4.571428571	92.63070215
4167	1	7	4	8	7	15	87.5	530.1428571	8.83571434	7.740476131	65.71428571	5.857142857	87.72632008
4140	1	7	9	8.25	5.5	10	66.66666667	515.2857143	8.588095665	7.695238113	53.57142857	3.714285714	89.5576643
4147	1	5	5	9.25	8	20	86.48648649	514	8.566666603	6.633333206	116	11	77.39326848
4117	1	7	5	7	6	30	85.71428571	461.1428571	7.685714245	6.676190376	60.57142857	5.857142857	88.09031931
4112	1	7	4	8.25	7.5	2	90.90909091	477.8571429	7.964285851	7.088095188	52.57142857	5.428571429	89.06149844
4111	1	6	7	8	7	12.5	87.5	484.3333333	8.072221756	6.388888836	101	6.333333333	79.19890571
4163	1	7	12	8.583333333	6	10	69.90291262	523.4285714	8.723809242	7.433333397	77.42857143	16.85714286	85.15878891
4138	1	7	8	12.5	8	90	64	603.2857143	10.05476189	8.5	93.28571429	8.714285714	84.62188191
4179	1	6	9	6.75	5.5	15	81.48148148	393.1666667	6.552777767	5.058333397	89.66666667	30.83333333	76.43456398
4128	1	7	3	7	6	10	85.71428571	468.2857143	7.804761887	7.157142639	38.85714286	10	91.78436323
4157	1	7	6	7.75	7	10	90.32258065	471.1428571	7.852380753	6.966666698	53.14285714	17	88.72472082
4198	1	7	8	10.16666667	8	60	78.68852459	463	7.716666698	6.719047546	59.85714286	7.428571429	87.06790013
4197	2	6	5	10	7.5	15	75	567.1666667	9.452777863	7.947222233	90.33333333	20.83333333	83.84293093
4152	2	7	4	10.5	7.5	10	71.42857143	594.5714286	9.909523964	8.420238495	89.35714286	20.14285714	84.84744988
4146	2	7	8	10	6.5	18	65	555.7142857	9.261904716	7.290476322	118.2857143	15	78.77624615
4162	2	6	9	12	8	45	66.66666667	607.1666667	10.11944485	7.186110973	176	32.16666667	71.38819012
4160	2	7	2	8	7	10	87.5	545.2857143	9.088095665	7.473809719	96.85714286	3.285714286	83.11397461
4137	2	6	11	2.5	3.5	15	100	325.8333333	5.430555344	3.980555534	87	3.333333333	75.23699377
4155	2	7	10	9.75	5	7.5	51.28205128	570	9.5	6.842857361	159.4285714	6.142857143	72.24094868
4139	2	7	9	9	5.5	5	61.11111111	488.2857143	8.138094902	6.004761696	128	14.42857143	74.7098691
4158	2	7	14	8	3	60	37.5	449.5714286	7.492856979	5.876190662	97	12	79.78448599
4126	2	7	14	7.5	3.5	20	46.66666667	346	5.766666889	5.12142849	38.71428571	6	88.69308531
4196	2	6	12	9	4	10	44.44444444	354.5	5.908333302	4.530555725	82.66666667	1	77.85396109
4148	2	7	10	9.5	5.5	5	57.89473684	461.1428571	7.685714245	6.604762077	64.85714286	5	86.34356846
4184	2	7	8	9	4.5	10	50	510.1428571	8.502381325	5.942857265	153.5714286	11.85714286	70.69442469
4170	2	7	6	9	6	5	66.66666667	581.8571429	9.697619438	8.297618866	84	15.85714286	85.46782044
4113	2	7	9	7	5	5	71.42857143	457.4285714	7.623809338	5.647619247	118.5714286	3.571428571	74.35270471
4121	2	7	5	9.5	7	15	73.68421053	494.7142857	8.245238304	6.109523773	128.1428571	2	74.09493353
4116	2	4	6	9.5	8	1	84.21052632	466.75	7.779166698	6.212500095	94	15	81.54756142
4136	2	6	5	9.5	7	5	73.68421053	558	9.300000191	7.716666698	95	10.5	82.93422456
4190	2	7	10	7.25	4.5	5	62.06896552	546.1428571	9.102380753	7.150000095	117.1428571	13.85714286	78.71047558
4141	2	6	7	9	6	10	66.66666667	536.3333333	8.93888855	6.402777672	152.1666667	13.16666667	71.7418544
4156	2	7	7	12	8	30	66.66666667	635.1428571	10.58571434	7.638095379	176.8571429	11.28571429	72.33559179
4127	2	7	5	9	7.5	25	83.33333333	589.7142857	9.82857132	7.552381039	136.5714286	8.857142857	76.89334
4192	2	7	6	8	6	30	75	517.8571429	8.630952835	6.930952549	102	11.57142857	80.37892523
4181	2	4	8	7.5	5	30	66.66666667	590	9.833333015	7.004166603	169.75	3.5	71.02718423
4166	2	7	7	7	6.5	10	92.85714286	487.5714286	8.126190186	7.142857075	59	5	89.03025126
4189	2	7	12	8	4	30	50	440.5714286	7.342857361	6.166666508	70.57142857	2.857142857	85.03800494
4174	2	6	11	9.75	5	30	51.28205128	565.1666667	9.419444084	6.433333397	179.1666667	7.833333333	68.49235693
4188	2	7	7	9.5	6	5	63.15789474	460.1428571	7.669047832	5.57857132	125.4285714	5.571428571	72.98115733
4134	2	7	7	10	8	40	80	556	9.266666412	7.949999809	79	16.71428571	86.36018266
4123	2	7	10	5	4	1	80	345.1428571	5.752380848	5.007143021	44.71428571	3	86.94876414
4119	2	7	6	8.5	6.5	15	76.47058824	538.5714286	8.976190567	7.830952168	68.71428571	6.142857143	87.35107706
4165	2	5	5	11	7.5	10	68.18181818	482.2	8.03666687	6.710000038	79.6	4.6	83.92144979
4109	2	6	9	7.5	5	1	66.66666667	500	8.333333015	7.147222042	71.16666667	0.833333333	85.91834809
4151	2	6	10	7	4.5	20	64.28571429	491.6666667	8.194444656	6.291666508	114.1666667	10.33333333	76.67418716
4175	2	7	4	5.5	6	5	100	573.1428571	9.552380562	7.704761982	110.8571429	4.857142857	81.7814657
4176	2	7	9	8	5	15	62.5	494.8571429	8.247618675	7.083333492	69.85714286	3.857142857	86.54356406
4194	2	7	9	1.5	5	20	100	665.8571429	11.09761906	7.650000095	206.8571429	8.142857143	69.75104435
4169	2	7	11	3.5	3	25	85.71428571	424.1428571	7.069047451	5.952381134	67	3.571428571	85.01007585
4182	2	7	5	8.5	7	5	82.35294118	557.4285714	9.290475845	7.064285755	133.5714286	4.142857143	76.45814195
4154	2	7	13	10	6	20	60	556.5714286	9.276190758	7.5	106.5714286	3.571428571	80.8405129
4185	2	7	7	7.25	5	10	68.96551724	487.7142857	8.12857151	6.938095093	71.42857143	21.28571429	85.4267757
4168	2	7	5	8	7	5	87.5	473.7142857	7.895237923	6.323809624	94.28571429	15.71428571	80.48748367
4149	2	6	10	9	5.5	5	61.11111111	592.6666667	9.877778053	7.416666508	147.6666667	5	74.95611957
4145	2	3	11	9	5	15	55.55555556	560.6666667	9.344444275	7.377777576	118	1.333333333	78.65202918
4187	2	7	7	10	6	5	60	592.5714286	9.876190186	7.561904907	138.8571429	11.85714286	76.50521991
4105	2	7	4	8.5	6.5	5	76.47058824	542.4285714	9.040475845	7.528571606	90.71428571	6.285714286	83.35529628
4132	2	7	6	7.5	6	15	80	471.8571429	7.864285946	7.035714149	49.71428571	8.571428571	89.33001196
4118	2	7	6	9.5	6.5	1	68.42105263	483.8571429	8.064285278	6.928571224	68.14285714	1.714285714	86.11453332
4124	2	7	9	7.5	4	10	53.33333333	467.4285714	7.790476322	6.323809624	88	11.85714286	81.75590494
4142	2	7	9	11	5	2	45.45454545	619.4285714	10.32380962	7.373809338	177	13.85714286	71.391098
4115	2	7	12	9	5	30	55.55555556	545	9.083333015	6.709523678	142.4285714	1.285714286	74.23481708
4153	2	6	11	9.5	4	10	42.10526316	625.1666667	10.41944408	8.611110687	108.5	5.666666667	82.58550256
4167	2	6	6	8.5	7	30	82.35294118	561	9.350000381	7.527777672	109.3333333	0.833333333	80.58604294
4140	2	4	8	9	5.5	15	61.11111111	596	9.933333397	7.208333492	163.5	8.25	72.7543471
4104	2	7	5	10	7	10	70	600.2857143	10.0047617	7.369047642	158.1428571	5.571428571	73.78058717
4147	2	7	6	10.5	7	5	66.66666667	521.2857143	8.688095093	6.976190567	102.7142857	12.71428571	80.48312328
4117	2	7	4	8.25	6.5	10	78.78787879	485.5714286	8.092857361	6.485714436	96.42857143	20.85714286	80.21709354
4103	2	7	7	9	6	5	66.66666667	535.2857143	8.92142868	7.404761791	91	5.857142857	83.09409678
4130	2	6	7	6.5	6	30	92.30769231	577.1666667	9.619444847	7.625	119.6666667	8.833333333	79.10903867
4110	2	7	6	6.5	6	20	92.30769231	417.5714286	6.959523678	5.990476131	58.14285714	5.285714286	86.28820118
4163	2	7	10	10	6	25	60	576.1428571	9.602380753	7.890476227	102.7142857	2.571428571	82.1408695
4106	2	6	4	9	7.5	2	83.33333333	531.3333333	8.855555534	7.622222424	74	2.333333333	86.05268944
4138	2	7	4	12	10	5	83.33333333	508.7142857	8.478571892	6.800000191	100.7142857	2.428571429	80.37538576
4179	2	3	5	8.5	6.5	5	76.47058824	428	7.133333206	5.888888836	74.66666667	15	82.29153304
4128	2	7	7	8	5	5	62.5	509.2857143	8.488095284	6.735714436	105.1428571	7.142857143	79.32056025
4157	2	7	9	8.5	5.5	12	64.70588235	496.4285714	8.273809433	6.669047832	96.28571429	14.42857143	80.65611835
4152	3	7	5	8.25	7	10	84.84848485	521	8.683333397	7.283333302	84	12.85714286	83.9800883
4146	3	6	7	9.5	6.5	10	68.42105263	503.5	8.391666412	6.800000191	95.5	5.833333333	81.96883921
4162	3	7	5	8	9	25	100	452.7142857	7.545238018	5.864285946	100.8571429	32.85714286	77.38675237
4160	3	5	4	8.25	6.5	7	78.78787879	477.8	7.96333313	7.116666794	50.8	4.6	89.85926016
4137	3	5	6	6.5	6.5	25	100	387.2	6.453333378	5.050000191	84.2	10.6	78.9597475
4158	3	6	11	6	3	30	50	385	6.416666508	5.166666508	75	11.66666667	80.84433615
4126	3	7	7	5	5	15	100	505	8.416666985	6.83571434	94.85714286	25.85714286	80.62517322
4196	3	3	10	9.25	6.5	15	70.27027027	550.6666667	9.177778244	6.866666794	138.6666667	22.33333333	75.28456195
4100	3	7	12	6.75	4	10	59.25925926	386.8571429	6.447618961	5.588095188	51.57142857	6.142857143	88.0100478
4173	3	4	14	7	4	30	57.14285714	459.75	7.662499905	5.966666698	101.75	1.5	78.71930704
4148	3	7	8	8.25	5.5	30	66.66666667	529.2857143	8.821428299	7.25	94.28571429	12.42857143	82.19100665
4184	3	7	11	7.5	3.5	5	46.66666667	412	6.866666794	5.514285564	81.14285714	6.428571429	80.56428255
4113	3	6	9	8	5	10	62.5	429.1666667	7.152777672	5.972222328	70.83333333	3.666666667	83.78434536
4121	3	6	3	7.5	7.5	30	100	429.3333333	7.155555725	5.872222424	77	9.5	81.86962273
4116	3	7	2	7.5	7	0	93.33333333	523.8571429	8.730952263	7.638095379	65.57142857	10.14285714	87.42376054
4136	3	5	2	9.5	7.5	15	78.94736842	534.8	8.913332939	7.836666584	64.6	11.2	87.92910816
4190	3	7	11	8.5	6	45	70.58823529	494.8571429	8.247618675	7.161904812	65.14285714	7.857142857	87.11058179
4101	3	6	7	6.5	6	30	92.30769231	474.8333333	7.913888931	6.697222233	73	0.333333333	84.81584419
4156	3	7	4	8.5	7.5	20	88.23529412	397	6.616666794	5.33571434	76.85714286	12.14285714	80.4922058
4127	3	7	4	9.5	9	20	94.73684211	499.7142857	8.32857132	6.911904812	85	3.857142857	83.05748764
4181	3	7	6	8.5	6	2	70.58823529	556.8571429	9.280952454	8.12857151	69.14285714	5.571428571	87.61980865
4166	3	7	7	6.75	6.5	5	96.2962963	449	7.483333111	6.919047832	33.85714286	5.714285714	93.01299711
4189	3	7	9	6	5	20	83.33333333	345.8571429	5.764285564	4.864285946	54	4	84.13169501
4174	3	7	8	7	6	20	85.71428571	423.2857143	7.054761887	5.904761791	69	3	85.12509312
4188	3	7	4	7	6	15	85.71428571	448.7142857	7.478571415	6.949999809	31.71428571	8.428571429	93.06922618
4134	3	7	5	9	8	30	88.88888889	560	9.333333015	8.423809052	54.57142857	27.57142857	90.73721568
4123	3	8	8	6	5	1	83.33333333	392.25	6.537499905	6.008333206	31.75	4.25	91.817332
4119	3	7	8	7.5	7	30	93.33333333	505.1428571	8.419047356	7.276190281	68.57142857	2.285714286	86.4415668
4165	3	6	4	7.75	7	15	90.32258065	511.3333333	8.522222519	7.375	68.83333333	13.5	86.52095068
4109	3	7	3	6.5	7.5	15	100	487.2857143	8.12142849	7.071428776	63	6.428571429	87.16295472
4151	3	6	9	8.5	5.5	10	64.70588235	483	8.050000191	6.583333492	88	4.5	82.01605029
4176	3	6	14	7	5	15	71.42857143	516.8333333	8.613888741	6.713889122	114	14.33333333	79.06197196
4194	3	6	7	8	6.5	10	81.25	523.6666667	8.727777481	7.719444275	60.5	2.833333333	88.67581292
4169	3	7	6	6.5	6.5	30	100	461.2857143	7.688095093	6.711904526	58.57142857	8	87.73728247
4182	3	7	7	9.5	7	2	73.68421053	502.4285714	8.373809814	6.728571415	98.71428571	5.142857143	80.31692026
4154	3	7	10	9	7	30	77.77777778	548.4285714	9.140476227	7.973809719	70	2.714285714	87.74241447
4185	3	7	4	8	7	30	87.5	525	8.75	8.016666412	44	5.142857143	91.81987438
4168	3	7	4	8.5	7	5	82.35294118	458.2857143	7.638095379	6.919047832	43.14285714	4.285714286	90.45444861
4149	3	7	7	9	6	0	66.66666667	481.8571429	8.030952454	7.050000191	58.85714286	9	87.67853324
4105	3	6	4	8	6.5	10	81.25	532.6666667	8.877778053	7.519444466	81.5	6.833333333	84.80857855
4118	3	7	5	8	6	5	75	510.4285714	8.507143021	7.580952168	55.57142857	3.142857143	89.27507283
4135	3	5	10	6	4.5	30	75	523.4	8.723333359	7.690000057	62	4.8	87.58498987
4124	3	7	5	6.833333333	5.5	5	80.48780488	420	7	6.280952454	43.14285714	3.857142857	89.76813553
4164	3	7	5	9	8	30	88.88888889	543	9.050000191	7.161904812	113.2857143	1.428571429	79.10571483
4142	3	6	5	10.25	7	1	68.29268293	646.1666667	10.76944447	8.56111145	132.5	37.33333333	79.71779498
4153	3	7	7	8	6	5	75	554.1428571	9.235713959	8.095237732	68.42857143	10.85714286	87.58365515
4167	3	6	4	9	7	15	77.77777778	519.5	8.658333778	7.419444561	74.33333333	5.166666667	85.64157946
4104	3	7	4	7.5	6.5	10	86.66666667	488.2857143	8.138094902	6.907142639	73.85714286	7.857142857	84.95778053
4147	3	7	8	10.75	8	15	74.41860465	594.1428571	9.902380943	7.819047451	125	21.42857143	78.86294672
4117	3	8	5	6.5	5	15	76.92307692	413.625	6.893750191	5.983333111	54.625	8.5	87.91925866
4103	3	7	5	8.5	7	5	82.35294118	530.8571429	8.847619057	7.490476131	81.42857143	7	84.55899681
4130	3	7	8	8	6	30	75	525.8571429	8.764286041	7.083333492	100.8571429	7.714285714	80.78815677
4112	3	7	4	7.5	7	2	93.33333333	447	7.449999809	6.652380943	47.85714286	1	89.37306039
4111	3	7	4	8.5	6.5	10	76.47058824	515.7142857	8.595237732	7.290476322	78.28571429	8.857142857	84.7658835
4163	3	7	10	8.25	5.5	20	66.66666667	503	8.383333206	7.245238304	68.28571429	4.142857143	86.37901953
4106	3	7	2	8.5	8	1	94.11764706	499	8.316666603	7.138095379	70.71428571	12.71428571	85.78742174
4179	3	5	6	7.5	6	15	80	399.8	6.663333416	5.253333569	84.6	1.6	79.0865571
4128	3	7	6	6.5	5	7	76.92307692	485.1428571	8.08571434	6.809523582	76.57142857	1	84.33935312
4157	3	7	8	8	6.5	30	81.25	440	7.333333492	6.32857132	60.28571429	4.571428571	86.57827615
4198	3	7	10	8.416666667	6	45	71.28712871	492.7142857	8.211904526	7.142857075	64.14285714	5.571428571	86.9377967
4152	4	6	8	8	5	5	62.5	375.8333333	6.263888836	5.263888836	60	8	84.56724315
4146	4	6	7	9	6.5	15	72.22222222	499	8.316666603	6.608333111	102.5	9.5	79.83065122
4160	4	7	3	8	7	30	87.5	404.5714286	6.742856979	6.002380848	44.42857143	16.85714286	89.07928065
4137	4	6	5	6	6	20	100	399.6666667	6.661110878	5.641666889	61.16666667	24.33333333	85.76391431
4155	4	3	8	7.5	5	1	66.66666667	479.3333333	7.988888741	6.533333302	87.33333333	5	82.55191503
4139	4	4	5	7.75	8	20	100	413.75	6.895833492	5.75	68.75	16.5	84.06026266
4158	4	6	12	8	2.5	30	31.25	520.3333333	8.672222137	6.997222424	100.5	3.833333333	81.4065229
4126	4	7	6	5.5	6	30	100	537.8571429	8.964285851	7.902380943	63.71428571	6.571428571	88.22101246
4196	4	7	10	9.25	7	5	75.67567568	531	8.850000381	7.526190281	79.42857143	12.42857143	84.73157749
4100	4	7	9	6.75	5	15	74.07407407	407.2857143	6.788095474	5.604762077	71	2.285714286	83.91387289
4173	4	6	15	5.5	4	60	72.72727273	572.8333333	9.547222137	7.730555534	109	13.16666667	81.58293851
4148	4	4	2	6.5	6.5	5	100	402	6.699999809	5.800000191	54	8	86.19929311
4184	4	7	7	3	3.5	30	100	226.5714286	3.776190519	3.257142782	31.14285714	7.285714286	85.84757704
4113	4	7	4	7.5	6.5	5	86.66666667	518.5714286	8.642857552	7.507143021	68.14285714	6.571428571	87.05841361
4121	4	5	7	8	6.5	25	81.25	490.4	8.173333168	6.763333321	84.6	4.2	82.39336506
4116	4	6	5	8.5	6	0	70.58823529	529.8333333	8.830555916	7.224999905	96.33333333	2.5	82.12166928
4136	4	7	3	9	8	15	88.88888889	505.1428571	8.419047356	7.140476227	76.71428571	14.71428571	85.15596634
4141	4	7	7	9	6.5	10	72.22222222	526.4285714	8.773809433	7.54285717	73.85714286	5	85.86485643
4127	4	6	4	7	7	20	100	476.6666667	7.944444656	6.613888741	79.83333333	7.666666667	83.80457067
4181	4	6	6	12	7	5	58.33333333	466.6666667	7.777777672	6.766666889	60.66666667	6.166666667	86.78117085
4166	4	7	4	7	6.5	5	92.85714286	416	6.933333397	6.597619057	20.14285714	9.714285714	95.21220562
4189	4	7	6	6.566666667	6	15	91.37055838	408.7142857	6.811904907	6.095238209	43	8	89.36733564
4174	4	7	6	7.583333333	7	30	92.30769231	447.1428571	7.452381134	6.773809433	40.71428571	9	90.8544955
4188	4	7	9	7.5	5	30	66.66666667	516.1428571	8.602380753	7.697618961	54.28571429	8.142857143	89.65772436
4134	4	6	5	7	7	30	100	450.6666667	7.511111259	6.802777767	42.5	9	90.43951817
4123	4	6	9	6.25	5	10	80	409.1666667	6.819444656	6.233333111	35.16666667	7.5	91.29323332
4119	4	7	7	6.5	7	25	100	523.2857143	8.721428871	6.966666698	105.2857143	22.71428571	78.4299054
4165	4	7	5	8	7	15	87.5	516.4285714	8.607142448	7.469047546	68.28571429	3.714285714	86.69481603
4109	4	6	13	5.5	5	30	90.90909091	492.1666667	8.202777863	6.538888931	99.83333333	11	80.30542444
4176	4	6	10	5.5	5	30	90.90909091	535.6666667	8.927778244	6.991666794	116.1666667	18.33333333	78.26971547
4194	4	7	9	9.5	5	15	52.63157895	569.4285714	9.490476608	8.345237732	68.71428571	1.142857143	87.97629518
4169	4	4	5	8	7	30	87.5	464.75	7.745833397	6.520833492	73.5	7.25	84.51396703
4182	4	7	2	10	9	5	90	526.5714286	8.776190758	7.726190567	63	3.857142857	87.95826264
4154	4	7	13	8.25	6.5	35	78.78787879	517.5714286	8.626190186	7.597619057	61.71428571	1.714285714	87.9415878
4185	4	7	7	6.5	5	30	76.92307692	444.8571429	7.41428566	6.609523773	48.28571429	18	89.34624621
4168	4	7	2	7.5	7	1	93.33333333	470	7.833333492	7	50	12.85714286	89.55638674
4105	4	6	1	8.25	8	5	96.96969697	502.3333333	8.372221947	7.480555534	53.5	6.5	89.33970266
4118	4	7	6	8.5	7	15	82.35294118	519.5714286	8.659523964	7.997619152	39.71428571	3	92.48159383
4135	4	7	10	6.75	5	20	74.07407407	502.1428571	8.369047165	7.70714283	39.71428571	8.571428571	92.04276935
4124	4	7	6	7	5.5	7.5	78.57142857	438.2857143	7.304761887	6.57857132	43.57142857	9.571428571	90.094998
4164	4	4	5	8.5	7.5	30	88.23529412	553.75	9.229166985	7.25	118.75	4.75	78.47542097
4142	4	5	4	6.25	7	60	100	468	7.800000191	6.683333397	67	22.6	85.7221775
4115	4	7	8	9.5	7	15	73.68421053	555.8571429	9.264286041	8.138094902	67.57142857	3.142857143	87.90548712
4153	4	6	7	9.5	7	5	73.68421053	581.6666667	9.694444656	8.516666412	70.66666667	8.5	88.07670867
4167	4	7	5	8	6.5	10	81.25	509	8.483333588	7.440476418	62.57142857	2.142857143	87.79762159
4140	4	7	7	7.75	6.25	30	80.64516129	485.1428571	8.08571434	6.790476322	77.71428571	6.571428571	84.03200039
4104	4	7	4	8.833333333	7.5	10	84.90566038	545.4285714	9.090476036	7.233333111	111.4285714	6.142857143	79.56915041
4147	4	6	9	10	7	15	70	527.1666667	8.786110878	7.175000191	96.66666667	0.833333333	81.69211742
4117	4	6	7	9	6.5	30	72.22222222	484.8333333	8.080555916	6.838889122	74.5	4	84.32469661
4103	4	7	6	7.75	7	10	90.32258065	483.7142857	8.061904907	6.62142849	86.42857143	20.14285714	82.25027725
4130	4	7	5	8	7.5	35	93.75	499.7142857	8.32857132	6.876190662	87.14285714	6.428571429	81.86068292
4112	4	7	4	8	7.5	5	93.75	445.1428571	7.419047832	6.900000095	31.14285714	4.857142857	93.03579438
4111	4	7	6	8.5	6.5	10	76.47058824	501.4285714	8.357142448	6.945238113	84.71428571	5.571428571	83.20882971
4110	4	7	7	8.5	7	30	82.35294118	491.1428571	8.185714722	6.885714054	78	9.571428571	84.46131706
4163	4	4	6	8.25	7	15	84.84848485	492.5	8.208333015	7.412499905	47.75	2.5	90.47195519
4106	4	7	5	7.5	6	1	80	481.1428571	8.019047737	6.783333302	74.14285714	15.42857143	85.18119979
4138	4	6	4	8.166666667	7	30	85.71428571	495.1666667	8.252778053	7.136111259	67	6.166666667	86.6998343
4179	4	5	12	7	3	30	42.85714286	512	8.533333778	6.769999981	105.8	10.6	79.70653749
4128	4	5	9	8	5	10	62.5	514.8	8.579999924	7.346666813	74	7	85.61012048
4157	4	6	9	7	5.5	30	78.57142857	437	7.283333302	6.447222233	50.16666667	1.833333333	88.40111239
4152	5	7	3	9	8	5	88.88888889	490	8.166666985	7.126190662	62.42857143	14.85714286	87.59288579
4146	5	7	6	10	6.5	15	65	508.8571429	8.480952263	6.919047832	93.71428571	3.571428571	81.86982288
4162	5	6	3	6.5	6	20	92.30769231	370	6.166666508	4.577777863	95.33333333	12.33333333	74.70029306
4160	5	7	3	8.5	8	30	94.11764706	491.7142857	8.195238113	7.392857075	48.14285714	7	90.23703762
4155	5	7	8	6.75	5	5	74.07407407	429.2857143	7.154761791	6.033333302	67.28571429	5.285714286	85.28707048
4126	5	6	6	6.25	6	30	96	431.3333333	7.188889027	6.002777576	71.16666667	5.333333333	83.43243484
4196	5	6	9	7.75	7	5	90.32258065	517.3333333	8.622221947	7.572222233	63	21.16666667	87.67263831
4100	5	6	5	8	7	10	87.5	544.8333333	9.080555916	7.858333111	73.33333333	21.83333333	86.39915947
4173	5	5	14	9	4.5	180	50	448.8	7.480000019	6.153333187	79.6	5.2	82.67731297
4148	5	7	3	7.75	7	10	90.32258065	457.1428571	7.619047642	6.354762077	75.85714286	11.42857143	83.45217322
4184	5	7	7	5	4	10	80	428.1428571	7.135714054	6.233333111	54.14285714	14.71428571	87.38323685
4113	5	7	5	7.75	7.25	30	93.5483871	452.8571429	7.547618866	6.788095474	45.57142857	4.285714286	90.11442034
4121	5	6	3	7.5	7.5	15	100	464.1666667	7.736111164	6.680555344	63.33333333	2.833333333	86.00193085
4116	5	7	3	8.5	6.5	5	76.47058824	512.1428571	8.535714149	7.433333397	66.14285714	7.857142857	87.099499
4136	5	6	5	8	7	20	87.5	411.8333333	6.863888741	5.824999809	62.33333333	4.166666667	85.2685359
4190	5	6	16	9.75	4	20	41.02564103	484.1666667	8.069444656	5.308333397	165.6666667	13.83333333	65.44985719
4141	5	3	7	9.5	8	10	84.21052632	535.3333333	8.922222137	7.788888931	68	6	87.17748475
4101	5	7	10	8	7	30	87.5	507.7142857	8.461904526	7.459523678	60.14285714	10	88.33198485
4166	5	7	7	7.5	6.5	10	86.66666667	479.5714286	7.992856979	7.490476131	30.14285714	9	93.70541188
4189	5	3	9	6.25	5	30	80	409.3333333	6.822222233	5.877777576	56.66666667	0	88.07649098
4174	5	7	5	7.75	7.5	30	96.77419355	448.5714286	7.476190567	6.040476322	86.14285714	2.142857143	80.78668631
4188	5	7	2	7.75	7.5	15	96.77419355	521	8.683333397	7.838095188	50.71428571	9.714285714	90.39626443
4134	5	7	7	10	12	30	100	524	8.733333588	7.809523582	55.42857143	16.14285714	89.60440976
4123	5	6	3	6.5	6	5	92.30769231	438.5	7.308333397	6.580555439	43.66666667	7.166666667	90.01330627
4119	5	7	6	7.5	7	25	93.33333333	519	8.649999619	7.388095379	75.71428571	14.42857143	85.20355994
4165	5	7	4	8	7	15	87.5	470.7142857	7.845238209	6.897619247	56.85714286	2.857142857	87.92460973
4109	5	4	12	6.5	4.5	15	69.23076923	493.75	8.229166985	6.995833397	74	12	85.40081685
4151	5	3	7	8.5	7	30	82.35294118	455.6666667	7.594444275	6.644444466	57	5.333333333	87.38860498
4176	5	6	12	7.5	6	30	80	509	8.483333588	5.713889122	166.1666667	18.5	69.44877529
4194	5	7	6	9	7.5	15	83.33333333	552	9.199999809	8.176190376	61.42857143	9.142857143	88.94358619
4182	5	7	4	12	8	5	66.66666667	479.7142857	7.995238304	7.142857075	51.14285714	6.285714286	89.31844993
4154	5	7	12	7.75	6.5	45	83.87096774	510.8571429	8.514286041	7.495238304	61.14285714	6	88.17316647
4185	5	7	5	6.75	6	30	88.88888889	580.1428571	9.669047356	8.069047928	96	14.42857143	83.11559737
4187	5	7	6	8	6	30	75	455.7142857	7.595238209	6.602380753	59.57142857	8.142857143	86.97013555
4105	5	7	2	7.75	8	5	100	481.8571429	8.030952454	6.635714054	83.71428571	6.571428571	82.54769479
4118	5	6	3	8	7	5	87.5	451.6666667	7.527777672	7.063889027	27.83333333	5.5	94.05936393
4124	5	7	3	7.5	6.5	5	86.66666667	439.5714286	7.326190472	6.495238304	49.85714286	7.857142857	88.54837174
4164	5	6	5	10	9	35	90	561	9.350000381	7.027777672	139.3333333	10.5	75.48697437
4142	5	7	8	7	7	90	100	471.5714286	7.859523773	6.395237923	87.85714286	5	81.82360711
4115	5	7	4	9	8	30	88.88888889	543.5714286	9.059523582	7.949999809	66.57142857	6.571428571	87.80213125
4153	5	7	7	8.25	6	5	72.72727273	536.7142857	8.945238113	7.228571415	103	2.857142857	80.99794544
4167	5	6	4	8.5	7.5	30	88.23529412	515.3333333	8.588889122	7.463889122	67.5	5.333333333	86.97463333
4140	5	7	5	8	6.5	0	81.25	529.1428571	8.819047928	7.62857151	71.42857143	5	86.67119971
4104	5	7	1	8.75	9.5	1	100	508	8.466666222	6.62857151	110.2857143	4.142857143	78.01872178
4147	5	6	8	9	7	30	77.77777778	491	8.183333397	6.75555563	85.66666667	8	82.48269954
4117	5	7	6	6.5	5.5	30	84.61538462	395.5714286	6.592857361	5.864285946	43.71428571	9.714285714	88.93381784
4103	5	7	6	7.75	6	15	77.41935484	489.2857143	8.154762268	7.004761696	69	12.57142857	86.01689703
4130	5	7	9	15.55	8	30	51.44694534	489.8571429	8.16428566	7.157142639	60.42857143	7.857142857	87.65914119
4112	5	7	2	8	7.5	5	93.75	453.5714286	7.559523582	7.092857361	28	0.285714286	93.85826627
4111	5	6	6	8.5	7	7	82.35294118	463.5	7.724999905	6.294444561	85.83333333	11.66666667	80.88210781
4106	5	7	3	8.5	7.5	1	88.23529412	432	7.199999809	6.402380943	47.85714286	4	88.63647116
4138	5	3	2	9.916666667	8	5	80.67226891	501	8.350000381	6.716666698	98	5.666666667	80.15410963
4179	5	3	10	7.5	5	30	66.66666667	372.6666667	6.211111069	3.738888979	148.3333333	19.33333333	64.27310256
4128	5	7	5	7	6	10	85.71428571	432.1428571	7.202381134	6.407142639	47.71428571	3.142857143	89.07178091
4157	5	6	6	7.5	7	30	93.33333333	449	7.483333111	6.608333111	52.5	7.333333333	88.28674576
4198	5	7	4	7.333333333	7	30	95.45454545	443	7.383333206	6.597619057	47.14285714	11.28571429	89.41676095
